# Supplementary material for: The Mobile Patient Information Assistant (PIA) App during the Inpatient Surgical Hospital Stay: Evaluation of Usability and Patient Approval
Source: Healthcare (Basel). 2023 Feb 25;11(5):682. doi: 10.3390/healthcare11050682 (PMC10000762; doi:10.3390/healthcare11050682)
Supplement: Supplementary file 1 [file healthcare-11-00682-s001.zip]

Archive with 1 entries (1 files):
- healthcare-2154191-supplementary.pdf
